# Supplementary material for: Natural Rubber/Hexagonal Mesoporous Silica Nanocomposites as Efficient Adsorbents for the Selective Adsorption of (−)-Epigallocatechin Gallate and Caffeine from Green Tea
Source: Molecules. 2023 Aug 11;28(16):6019. doi: 10.3390/molecules28166019 (PMC10458317; doi:10.3390/molecules28166019)
Supplement: Supplementary file 1 [file molecules-28-06019-s001.zip]

Archive with 1 entries (1 files):
- molecules-2499595-supplementary.pdf
